# Supplementary material for: Discovery of first-in-class reversible dual small molecule inhibitors against G9a and DNMTs in hematological malignancies
Source: Nat Commun. 2017 May 26;8:15424. doi: 10.1038/ncomms15424 (PMC5458547; doi:10.1038/ncomms15424)
Supplement: Supplementary Data 1 — In this table we show the GI50 of CM-272 and CM-579 for cell lines of several cancer types. [file ncomms15424-s2.xlsx]

## Sheet: Supplementary Data 1
Supplementary Data 1: GI50 of CM-272 and CM-579 for cell lines of several cancer types.
Cell line	Cancer	CM-272 GI50 (nM)	CM-579 GI50 (nM)
CEMO-1	ALL	218	75
LAL-CUN-2	ALL	664	365
LAL-CUN-13	ALL	1404	ND
PEER	ALL	930	>10000
697	ALL	913	4285
SEM	ALL	3321	>10000
MY	ALL	816	3950
MOLT-4	ALL	>5000	>10000
NALM-20	ALL	>5000	>10000
MD-901	ABC-DLBCL	1460	ND
OCI-Ly3	ABC-DLBCL	409	202
OCI-Ly10	ABC-DLBCL	455	<31
RIVA	ABC-DLBCL	1570	ND
SU-DHL-8	ABC-DLBCL	1950	ND
DB	GC-DLBCL	1310	ND
HT	GC-DLBCL	1170	ND
OCI-Ly1	GC-DLBCL	1010	ND
OCI-Ly7	GC-DLBCL	534	ND
PFEIFFER	GC-DLBCL	1220	ND
SU-DHL-4	GC-DLBCL	1160	ND
SU-DHL-7	GC-DLBCL	636	ND
HEL	AML	>10000	>10000
HL-60	AML	2895	>10000
KASUMI-1	AML	7144	5214
KG-1	AML	3539	>10000
MOLM-13	AML	604	1024
MV4-11	AML	269	385
NOMO-1	AML	3564	>10000
OCI-AML-2	AML	256	490
JJN3	MM	1321	4347
KMS28BM	MM	1626	7824
MM1.R	MM	980	2110
MM1.S	MM	1078	3789
OPM2	MM	2612	> 5000
RPMI 8226	MM	2005	5424
5637	Bladder	717	N.D
J82	Bladder	>10000	N.D
MGH-U3	Bladder	456	141
MGH-U4	Bladder	725	173
RT-4	Bladder	817	N.D
RT112	Bladder	899	319
UM-UC-1	Bladder	842	N.D
UM-UC-7	Bladder	964	531
MCF-7	Breast	133	N.D
HELA	Cervical	689	109
COLO-205	Colorectal	679	275
HCT-116	Colorectal	602	176
LOVO	Colorectal	1215	297
U87-MG	Glioblastoma	294	118
451-LU	Melanoma	378	69
1205-LU	Melanoma	121	20
A375	Melanoma	357	48
SK-MEL-19	Melanoma	1042	161
SK-MEL-28	Melanoma	874	1391
SK-MEL-103	Melanoma	281	29
SK-MEL-147	Melanoma	422	32
UACC-62	Melanoma	780	150
WM-35	Melanoma	854	168
BxPC3	Pancreas	319	N.D
NP18	Pancreas	577	N.D
SU8686	Pancreas	1400	621
Mia Paca-2	Pancreas	206	N.D
DU145	Prostate	762	223
PC3	Prostate	590	307
A498	Renal	4759	441
CAKI-2	Renal	2916	304
A549	NSCLC	937	122
H23	NSCLC	2494	1135
H358	NSCLC	644	197
H460	NSCLC	1481	4108
H1299	NSCLC	1060	547
H187	SCLC	1636	1969
H209	SCLC	1154	N.D
HCC95	SCLC	751	613
N417	SCLC	1324	409
