# Supplementary material for: Discovery of first-in-class reversible dual small molecule inhibitors against G9a and DNMTs in hematological malignancies
Source: Nat Commun. 2017 May 26;8:15424. doi: 10.1038/ncomms15424 (PMC5458547; doi:10.1038/ncomms15424)
Supplement: Supplementary Data 2 — In this table we include the Gene Set Enrichment Analysis (GSEA) of the RNA-seq data after CM-272 treatment of hematological malignancies cell lines using a false discovery rate (FDR) less than 1%. [file ncomms15424-s3.xlsx]

## Sheet: Supplementary Data 2
Supplementary Data 2: Gene Set Enrichment Analysis (GSEA) of the RNA-seq data using a false discovery rate (FDR) less than 1%
NAME	FDR q-val
SABATES_COLORECTAL_ADENOMA_DN	6.36502
GHANDHI_DIRECT_IRRADIATION_UP	16.5098
MITSIADES_RESPONSE_TO_APLIDIN_UP	30.3462
MEISSNER_NPC_HCP_WITH_H3_UNMETHYLATED	30.9187
MCLACHLAN_DENTAL_CARIES_UP	31.5133
SANA_RESPONSE_TO_IFNG_UP	32.1312
SMID_BREAST_CANCER_LUMINAL_B_DN	52.5664
NAKAMURA_TUMOR_ZONE_PERIPHERAL_VS_CENTRAL_DN	73.8452
LIANG_SILENCED_BY_METHYLATION_2	79.8912
SATO_SILENCED_BY_METHYLATION_IN_PANCREATIC_CANCER_1	81.0325
ZHANG_RESPONSE_TO_IKK_INHIBITOR_AND_TNF_UP	82.2069
MISSIAGLIA_REGULATED_BY_METHYLATION_UP	83.4158
KINSEY_TARGETS_OF_EWSR1_FLII_FUSION_DN	84.6608
MEISSNER_BRAIN_HCP_WITH_H3K27ME3	122.24
CAIRO_HEPATOBLASTOMA_CLASSES_DN	161.796
WANG_MLL_TARGETS	168.537
KEGG_SYSTEMIC_LUPUS_ERYTHEMATOSUS	172.123
SEITZ_NEOPLASTIC_TRANSFORMATION_BY_8P_DELETION_UP	175.865
ONDER_CDH1_TARGETS_2_DN	179.773
AMUNDSON_DNA_DAMAGE_RESPONSE_TP53	277.745
WARTERS_RESPONSE_TO_IR_SKIN	282.533
REACTOME_AMYLOIDS	287.49
GAURNIER_PSMD4_TARGETS	292.624
ZHANG_INTERFERON_RESPONSE	297.944
LIANG_SILENCED_BY_METHYLATION_UP	319.523
KEGG_ALLOGRAFT_REJECTION	407.32
MIKKELSEN_IPS_LCP_WITH_H3K4ME3	508.172
MEISSNER_BRAIN_HCP_WITH_H3K4ME3_AND_H3K27ME3	534.281
MCLACHLAN_DENTAL_CARIES_DN	567.238
RODRIGUES_THYROID_CARCINOMA_POORLY_DIFFERENTIATED_DN	569.762
AFFAR_YY1_TARGETS_UP	589.713
WARTERS_IR_RESPONSE_5GY	626.71
ROETH_TERT_TARGETS_UP	646.605
GARCIA_TARGETS_OF_FLI1_AND_DAX1_UP	744.568
KEGG_HEMATOPOIETIC_CELL_LINEAGE	794.784
JAEGER_METASTASIS_DN	916.508
STAMBOLSKY_TARGETS_OF_MUTATED_TP53_DN	923.605
SENGUPTA_NASOPHARYNGEAL_CARCINOMA_DN	1126.73
MIKKELSEN_NPC_HCP_WITH_H3K4ME3_AND_H3K27ME3	1158.89
KEGG_ECM_RECEPTOR_INTERACTION	1174.14
TAKEDA_TARGETS_OF_NUP98_HOXA9_FUSION_16D_UP	1189.8
ZWANG_CLASS_3_TRANSIENTLY_INDUCED_BY_EGF	1205.88
HELLER_HDAC_TARGETS_SILENCED_BY_METHYLATION_UP	1339.12
UROSEVIC_RESPONSE_TO_IMIQUIMOD	1356.29
REACTOME_INTERFERON_GAMMA_SIGNALING	1523.71
KIM_RESPONSE_TO_TSA_AND_DECITABINE_UP	1898.17
CHANG_IMMORTALIZED_BY_HPV31_DN	1952.7
REACTOME_TRANSLOCATION_OF_ZAP_70_TO_IMMUNOLOGICAL_SYNAPSE	1976.51
BENNETT_SYSTEMIC_LUPUS_ERYTHEMATOSUS	2760.68
BOQUEST_STEM_CELL_DN	2793.54
BOWIE_RESPONSE_TO_EXTRACELLULAR_MATRIX	3439.55
HELLEBREKERS_SILENCED_DURING_TUMOR_ANGIOGENESIS	3585.85
SENGUPTA_EBNA1_ANTICORRELATED	4280.62
HORIUCHI_WTAP_TARGETS_UP	4865.48
SMID_BREAST_CANCER_RELAPSE_IN_BONE_UP	5734.03
MIKKELSEN_MCV6_LCP_WITH_H3K4ME3	6758.68
GAVIN_FOXP3_TARGETS_CLUSTER_P3	8194.99
WALLACE_PROSTATE_CANCER_RACE_UP	0.0
ZWANG_TRANSIENTLY_UP_BY_2ND_EGF_PULSE_ONLY	0.0
TAKEDA_TARGETS_OF_NUP98_HOXA9_FUSION_3D_UP	0.0
PEREZ_TP53_TARGETS	0.0
BROWNE_INTERFERON_RESPONSIVE_GENES	0.0
HECKER_IFNB1_TARGETS	0.0
MOSERLE_IFNA_RESPONSE	0.0
LEE_BMP2_TARGETS_UP	0.0
WANG_RESPONSE_TO_GSK3_INHIBITOR_SB216763_UP	0.0
BENPORATH_PRC2_TARGETS	0.0
MARTENS_TRETINOIN_RESPONSE_UP	0.0
BENPORATH_ES_WITH_H3K27ME3	0.0
KERLEY_RESPONSE_TO_CISPLATIN_UP	0.0
ZWANG_TRANSIENTLY_UP_BY_1ST_EGF_PULSE_ONLY	0.0
BENPORATH_SUZ12_TARGETS	0.0
ODONNELL_TFRC_TARGETS_UP	0.0
TAKEDA_TARGETS_OF_NUP98_HOXA9_FUSION_10D_UP	0.0
TAKEDA_TARGETS_OF_NUP98_HOXA9_FUSION_8D_UP	0.0
MIKKELSEN_MEF_HCP_WITH_H3K27ME3	0.0
FEVR_CTNNB1_TARGETS_UP	0.0
ODONNELL_TARGETS_OF_MYC_AND_TFRC_UP	0.0
DODD_NASOPHARYNGEAL_CARCINOMA_UP	0.0
KRIGE_RESPONSE_TO_TOSEDOSTAT_24HR_UP	0.0
FARMER_BREAST_CANCER_CLUSTER_1	0.0
DAUER_STAT3_TARGETS_DN	0.0
REACTOME_INTERFERON_ALPHA_BETA_SIGNALING	0.0
HELLER_SILENCED_BY_METHYLATION_UP	0.0
KEGG_CELL_ADHESION_MOLECULES_CAMS	0.0
KEGG_GRAFT_VERSUS_HOST_DISEASE	0.0
BENPORATH_EED_TARGETS	0.0
GOZGIT_ESR1_TARGETS_DN	0.0
SMID_BREAST_CANCER_NORMAL_LIKE_UP	0.0
KRASNOSELSKAYA_ILF3_TARGETS_UP	0.0
KEGG_TYPE_I_DIABETES_MELLITUS	0.0
DUTERTRE_ESTRADIOL_RESPONSE_24HR_DN	0.0
VILIMAS_NOTCH1_TARGETS_UP	0.0
KEGG_AUTOIMMUNE_THYROID_DISEASE	0.0
PEDRIOLI_MIR31_TARGETS_DN	0.0
SMIRNOV_RESPONSE_TO_IR_6HR_UP	0.0
MEISSNER_NPC_HCP_WITH_H3K4ME2	0.0
EINAV_INTERFERON_SIGNATURE_IN_CANCER	0.0
JAATINEN_HEMATOPOIETIC_STEM_CELL_DN	0.0
BOSCO_INTERFERON_INDUCED_ANTIVIRAL_MODULE	0.0
BOWIE_RESPONSE_TO_TAMOXIFEN	0.0
BOYLAN_MULTIPLE_MYELOMA_PCA1_UP	0.001121233
SANSOM_APC_TARGETS_DN	0.0011339702
KIM_LRRC3B_TARGETS	0.0011544395
KEGG_ANTIGEN_PROCESSING_AND_PRESENTATION	0.0011664745
PEREZ_TP53_AND_TP63_TARGETS	0.0012015512
ALTEMEIER_RESPONSE_TO_LPS_WITH_MECHANICAL_VENTILATION	0.0012438197
MIKKELSEN_ES_LCP_WITH_H3K4ME3	0.0014054099
SCHUETZ_BREAST_CANCER_DUCTAL_INVASIVE_UP	0.0014150714
DELYS_THYROID_CANCER_UP	0.0014388962
MEISSNER_NPC_HCP_WITH_H3K4ME2_AND_H3K27ME3	0.0014939819
REACTOME_PHOSPHORYLATION_OF_CD3_AND_TCR_ZETA_CHAINS	0.001507321
NIELSEN_SYNOVIAL_SARCOMA_DN	0.0015093407
HUTTMANN_B_CLL_POOR_SURVIVAL_UP	0.0015136887
BORCZUK_MALIGNANT_MESOTHELIOMA_DN	0.0015317553
CHANG_CORE_SERUM_RESPONSE_DN	0.0016934283
MCMURRAY_TP53_HRAS_COOPERATION_RESPONSE_DN	0.001740448
REACTOME_IMMUNOREGULATORY_INTERACTIONS_BETWEEN_A_LYMPHOID_AND_A_NON_LYMPHOID_CELL	0.0017413765
WIELAND_UP_BY_HBV_INFECTION	0.0017800553
PEREZ_TP63_TARGETS	0.0018932241
SMID_BREAST_CANCER_BASAL_DN	0.0019850852
KEGG_TAURINE_AND_HYPOTAURINE_METABOLISM	0.0020154219
GRAHAM_CML_DIVIDING_VS_NORMAL_QUIESCENT_DN	0.0020720284
REACTOME_PD1_SIGNALING	0.0023241993
BOYLAN_MULTIPLE_MYELOMA_C_D_DN	0.0023380755
REACTOME_RNA_POL_I_PROMOTER_OPENING	0.0025638896
DURAND_STROMA_MAX_UP	0.0025651369
WUNDER_INFLAMMATORY_RESPONSE_AND_CHOLESTEROL_UP	0.002581854
TAVOR_CEBPA_TARGETS_DN	0.002593157
RIGGI_EWING_SARCOMA_PROGENITOR_UP	0.0027036963
HADDAD_B_LYMPHOCYTE_PROGENITOR	0.0027511993
TARTE_PLASMA_CELL_VS_PLASMABLAST_UP	0.0027828612
INGA_TP53_TARGETS	0.0027925416
GRAHAM_CML_QUIESCENT_VS_NORMAL_DIVIDING_DN	0.0028039436
PID_IL12_2PATHWAY	0.002972457
MCBRYAN_PUBERTAL_BREAST_4_5WK_UP	0.0029944754
ZHOU_INFLAMMATORY_RESPONSE_LPS_UP	0.0031343906
SANA_TNF_SIGNALING_UP	0.0033465384
REACTOME_GENERATION_OF_SECOND_MESSENGER_MOLECULES	0.003561512
GRANDVAUX_IFN_RESPONSE_NOT_VIA_IRF3	0.0035709487
BECKER_TAMOXIFEN_RESISTANCE_UP	0.004068386
GALI_TP53_TARGETS_APOPTOTIC_UP	0.004656812
VERHAAK_AML_WITH_NPM1_MUTATED_DN	0.004689607
DAZARD_UV_RESPONSE_CLUSTER_G24	0.004709668
LEE_SP4_THYMOCYTE	0.004967397
STOSSI_RESPONSE_TO_ESTRADIOL	0.004970822
MIKKELSEN_ES_ICP_WITH_H3K4ME3_AND_H3K27ME3	0.0049935817
KUROZUMI_RESPONSE_TO_ONCOCYTIC_VIRUS	0.0049958825
UZONYI_RESPONSE_TO_LEUKOTRIENE_AND_THROMBIN	0.0050218455
TSAI_DNAJB4_TARGETS_UP	0.005027551
YU_MYC_TARGETS_DN	0.005030583
WONG_ADULT_TISSUE_STEM_MODULE	0.005031755
SEKI_INFLAMMATORY_RESPONSE_LPS_UP	0.005049672
KEGG_CYTOKINE_CYTOKINE_RECEPTOR_INTERACTION	0.005061901
KEGG_VIRAL_MYOCARDITIS	0.00532383
LIM_MAMMARY_STEM_CELL_UP	0.0057263486
HATADA_METHYLATED_IN_LUNG_CANCER_UP	0.0057476163
REACTOME_POTASSIUM_CHANNELS	0.0058437795
FULCHER_INFLAMMATORY_RESPONSE_LECTIN_VS_LPS_DN	0.0061390996
SENGUPTA_NASOPHARYNGEAL_CARCINOMA_WITH_LMP1_DN	0.006329042
SAMOLS_TARGETS_OF_KHSV_MIRNAS_DN	0.0063451887
LIU_PROSTATE_CANCER_DN	0.006571433
GEORGANTAS_HSC_MARKERS	0.006764512
ZHONG_RESPONSE_TO_AZACITIDINE_AND_TSA_UP	0.007049885
BOQUEST_STEM_CELL_UP	0.0071351565
BASSO_HAIRY_CELL_LEUKEMIA_DN	0.007229978
OSADA_ASCL1_TARGETS_UP	0.0072398838
BERTUCCI_MEDULLARY_VS_DUCTAL_BREAST_CANCER_DN	0.0072586713
DIAZ_CHRONIC_MEYLOGENOUS_LEUKEMIA_DN	0.0072737457
RUIZ_TNC_TARGETS_UP	0.007297626
MIKKELSEN_MEF_LCP_WITH_H3K27ME3	0.007359635
DER_IFN_ALPHA_RESPONSE_UP	0.00737389
HELLER_HDAC_TARGETS_UP	0.007650986
REACTOME_ENDOSOMAL_VACUOLAR_PATHWAY	0.008510289
KEGG_P53_SIGNALING_PATHWAY	0.009070283
PATTERSON_DOCETAXEL_RESISTANCE	0.00936858
RODRIGUES_NTN1_TARGETS_DN	0.009368757
TAKEDA_TARGETS_OF_NUP98_HOXA9_FUSION_6HR_UP	0.009370964
BUDHU_LIVER_CANCER_METASTASIS_UP	0.009507111
TORCHIA_TARGETS_OF_EWSR1_FLI1_FUSION_UP	0.009733368
SERVITJA_ISLET_HNF1A_TARGETS_UP	0.009737748
GRAESSMANN_RESPONSE_TO_MC_AND_SERUM_DEPRIVATION_UP	0.009742298
REACTOME_NEURONAL_SYSTEM	0.00991521
